# Supplementary material for: Genetic variants linked to neurodevelopmental disorders within the β3-β4 loop of the TRIO PH2 domain release autoinhibition of GEF2 activity
Source: J Biol Chem. 2025 Jun 26;301(8):110429. doi: 10.1016/j.jbc.2025.110429 (PMC12309612; doi:10.1016/j.jbc.2025.110429)
Supplement: Supporting Information [file mmc2.xlsx]

## Sheet: Sheet1
construct	nt change	primer seq fwd (5'-3')	primer seq rev (5'-3')	vector	Comments
DH2	NA	GATCgaattcGAAGAAAGGAAATCCAGCTCTTTAAAG	GATCgcggccgcTCACATGTCGTTGCACCGCCTGGG	pET-His-TT	lower case and bold = restriction site
DH2αN	NA	GATCgaattcGAAGAAAGGAAATCCAGCTCTTTAAAG	GATCgcggccgcTCACCCGTCGAATCCTTGCAGC	pET-His-TT	lower case and bold = restriction site
GEF2	NA	GATCgaattcGAAGAAAGGAAATCCAGCTCTTTAAAGAG	GATCgcggccgcTCATTCTAAAATTTGGTTGATTTCATGG	pET-His-TT	lower case and bold = restriction site
GEF2P2200S	c6598t	GATCGTCATATTCAGCGAAtCACTTGATAAAAAGAAG	CTTTTTATCAAGTGaTTCGCTGAATATGACGATCTGC	pET-His-TT	lower case and bold = nucleotide change
GEF2L2201H	t6602a	CAGCGAACCACaTGATAAAAAGAAGGGCTTCTC	GAGAAGCCCTTCTTTTTATCAtGTGGTTCGCTG	pET-His-TT	lower case and bold = nucleotide change
GEF2D2202G	a6605g	CAGCGAACCACTTGgTAAAAAGAAGGGCTTC	GAGAAGCCCTTCTTTTTAcCAAGTGGTTCGCTG	pET-His-TT	lower case and bold = nucleotide change
GEF2K2204Q	a6610c	CCACTTGATAAAcAGAAGGGCTTCTCCATGCCG	CGGCATGGAGAAGCCCTTCTgTTTATCAAGTGG	pET-His-TT	lower case and bold = nucleotide change
GEF2P2210L	c6629t	GAAGGGCTTCTCCATGCtGGGATTCCTGTTTAAG	CTTAAACAGGAATCCCaGCATGGAGAAGCCCTTC	pET-His-TT	lower case and bold = nucleotide change
GEF2G2211E	g6632a	GGCTTCTCCATGCCGGaATTCCTGTTTAAGAACAG	CTGTTCTTAAACAGGAATtCCGGCATGGAGAAGCC	pET-His-TT	lower case and bold = nucleotide change
Primers used for cloning. The listed single stranded DNA fragments were used to amplify target sequences for restriction enzyme cloning or for site directed mutagenesis.
